# Supplementary material for: Shedding Light on Viral Shedding: Novel Insights into Nuclear Assembly, Cytoplasmic Transformation and Extracellular Vesicle Release of the BK Virus
Source: Int J Mol Sci. 2024 Aug 22;25(16):9130. doi: 10.3390/ijms25169130 (PMC11354704; doi:10.3390/ijms25169130)
Supplement: Supplementary file 1 [file ijms-25-09130-s001.zip]

Archive with 1 entries (1 files):
- ijms-3091366-supplementary.pdf
